# Supplementary material for: Benzo(a)pyrene induces similar gene expression changes in testis of DNA repair proficient and deficient mice
Source: BMC Genomics. 2010 May 26;11:333. doi: 10.1186/1471-2164-11-333 (PMC2887421; doi:10.1186/1471-2164-11-333)
Supplement: Additional file 1 — Processes enriched among B[a]P induced genes. The data presented are terms enriched among the B[a]P induced gene list by DAVID/EASE with an FDR < 0.1. [file 1471-2164-11-333-S1.XLS]

## Sheet: Sheet1
Category	Term	Count	P-Value	Benjamini
GOTERM_CC_ALL	intracellular	315	5.5e-16	4.4e-13
GOTERM_CC_ALL	intracellular part	302	1.1e-15	4.4e-13
SP_PIR_KEYWORDS	phosphoprotein	163	6.4e-12	5.5e-09
GOTERM_CC_ALL	organelle	249	2.1e-09	4e-07
GOTERM_CC_ALL	intracellular organelle	249	1.9e-09	4.9e-07
SP_PIR_KEYWORDS	cytoplasm	100	1.2e-09	5.3e-07
SP_PIR_KEYWORDS	acetylation	40	1.3e-08	3.8e-06
GOTERM_CC_ALL	macromolecular complex	99	3.1e-08	4.9e-06
SP_PIR_KEYWORDS	nucleus	127	2.4e-08	5.3e-06
GOTERM_CC_ALL	cytoplasm	195	7.1e-08	9.3e-06
SP_PIR_KEYWORDS	cell division	21	8.2e-08	1.4e-05
GOTERM_BP_ALL	macromolecule metabolic process	212	4.4e-09	2.3e-05
GOTERM_CC_ALL	nucleus	153	2.2e-07	2.5e-05
SP_PIR_KEYWORDS	mitosis	16	3.7e-07	5.3e-05
GOTERM_CC_ALL	membrane-bound organelle	215	1.4e-06	0.00012
GOTERM_MF_ALL	binding	321	4.5e-08	0.00012
GOTERM_CC_ALL	intracellular membrane-bound organelle	215	1.3e-06	0.00012
GOTERM_CC_ALL	non-membrane-bound organelle	72	1.9e-06	0.00014
GOTERM_CC_ALL	intracellular non-membrane-bound organelle	72	1.9e-06	0.00014
GOTERM_MF_ALL	nucleotide binding	87	1.1e-07	0.00014
GOTERM_BP_ALL	primary metabolic process	230	6.5e-08	0.00017
SP_PIR_KEYWORDS	rna-binding	28	2.5e-06	0.00032
GOTERM_BP_ALL	cellular metabolic process	228	2.1e-07	0.00035
GOTERM_MF_ALL	RNA binding	37	6.7e-07	0.00061
GOTERM_CC_ALL	ribonucleoprotein complex	30	1.5e-05	0.00088
GOTERM_CC_ALL	cytosolic part	13	1.4e-05	0.00094
GOTERM_CC_ALL	intracellular organelle part	99	1.8e-05	0.001
GOTERM_CC_ALL	organelle part	99	2.2e-05	0.0011
GOTERM_BP_ALL	cell division	22	8.7e-07	0.0011
GOTERM_CC_ALL	cytosol	27	3.2e-05	0.0016
GOTERM_BP_ALL	metabolic process	244	1.9e-06	0.0016
GOTERM_BP_ALL	organelle organization and biogenesis	59	1.8e-06	0.0018
SP_PIR_KEYWORDS	cell cycle	25	1.9e-05	0.0021
SP_PIR_KEYWORDS	ribonucleoprotein	20	2.3e-05	0.0022
SP_PIR_KEYWORDS	nucleotide-binding	59	4.4e-05	0.0038
GOTERM_BP_ALL	biopolymer metabolic process	159	5.2e-06	0.0039
GOTERM_BP_ALL	M phase of mitotic cell cycle	18	6.4e-06	0.0041
GOTERM_BP_ALL	cellular component organization and biogenesis	101	8.6e-06	0.005
GOTERM_CC_ALL	protein complex	72	0.00014	0.0066
GOTERM_CC_ALL	chromosomal part	20	0.00024	0.01
GOTERM_BP_ALL	mitotic cell cycle	20	2.7e-05	0.011
GOTERM_BP_ALL	mitosis	17	2.4e-05	0.011
GOTERM_BP_ALL	M phase	20	2.2e-05	0.011
GOTERM_BP_ALL	cell cycle phase	22	2.6e-05	0.011
GOTERM_BP_ALL	cellular process	338	3.8e-05	0.014
GOTERM_MF_ALL	protein binding	176	4.1e-05	0.018
GOTERM_BP_ALL	establishment and/or maintenance of chromatin architecture	20	5.5e-05	0.019
GOTERM_MF_ALL	purine ribonucleotide binding	69	2.9e-05	0.019
GOTERM_MF_ALL	ribonucleotide binding	69	2.9e-05	0.019
GOTERM_BP_ALL	DNA metabolic process	35	8.6e-05	0.024
GOTERM_BP_ALL	DNA packaging	20	7.7e-05	0.025
GOTERM_BP_ALL	chromosome segregation	9	8.5e-05	0.026
GOTERM_MF_ALL	nucleoside-triphosphatase activity	29	0.00012	0.028
GOTERM_MF_ALL	nucleic acid binding	111	8.5e-05	0.028
GOTERM_MF_ALL	ATP binding	57	0.00011	0.029
GOTERM_MF_ALL	purine nucleotide binding	69	0.0001	0.029
GOTERM_MF_ALL	adenyl ribonucleotide binding	58	8.2e-05	0.031
GOTERM_CC_ALL	chromosome	21	0.00079	0.032
SP_PIR_KEYWORDS	Coiled coil	53	0.00043	0.033
GOTERM_BP_ALL	chromosome organization and biogenesis	24	0.00018	0.048
GOTERM_MF_ALL	pyrophosphatase activity	29	0.00024	0.052
GOTERM_BP_ALL	protein metabolic process	111	0.00022	0.053
GOTERM_MF_ALL	adenyl nucleotide binding	58	0.00029	0.055
GOTERM_MF_ALL	hydrolase activity, acting on acid anhydrides, in phosphorus-containing anhydrides	29	0.00027	0.055
GOTERM_BP_ALL	cellular protein metabolic process	107	0.00022	0.055
GOTERM_BP_ALL	spermatogenesis	16	0.00024	0.055
GOTERM_BP_ALL	male gamete generation	16	0.00024	0.055
GOTERM_BP_ALL	intracellular transport	35	0.00027	0.056
GOTERM_MF_ALL	hydrolase activity, acting on acid anhydrides	29	0.00033	0.058
GOTERM_MF_ALL	hydrolase activity	80	0.00042	0.069
SP_PIR_KEYWORDS	protein transport	22	0.001	0.072
GOTERM_BP_ALL	cellular macromolecule metabolic process	107	0.00037	0.073
GOTERM_BP_ALL	mRNA metabolic process	18	0.00044	0.084
SP_PIR_KEYWORDS	mrna processing	14	0.0015	0.093
