# Supplementary material for: Benzo(a)pyrene induces similar gene expression changes in testis of DNA repair proficient and deficient mice
Source: BMC Genomics. 2010 May 26;11:333. doi: 10.1186/1471-2164-11-333 (PMC2887421; doi:10.1186/1471-2164-11-333)
Supplement: Additional file 2 — Processes enriched among B[a]P suppressed genes. The data presented are terms enriched among the B[a]P suppressed gene list by DAVID/EASE with an FDR < 0.1. [file 1471-2164-11-333-S2.XLS]

## Sheet: Sheet1
Category	Term	Count	P-Value	Benjamini
GOTERM_CC_ALL	intracellular part	165	2.8e-14	2.2e-11
GOTERM_CC_ALL	intracellular	169	2.5e-13	9.9e-11
GOTERM_CC_ALL	organelle	144	7.7e-12	1.5e-09
GOTERM_CC_ALL	intracellular organelle	144	7.2e-12	1.9e-09
GOTERM_CC_ALL	membrane-bound organelle	125	1.2e-08	1.6e-06
GOTERM_CC_ALL	intracellular membrane-bound organelle	125	1.1e-08	1.7e-06
GOTERM_CC_ALL	cytoplasm	110	6.2e-08	7e-06
GOTERM_CC_ALL	intracellular organelle part	61	1.5e-06	0.00014
GOTERM_CC_ALL	organelle part	61	1.7e-06	0.00015
GOTERM_CC_ALL	nucleus	83	7.1e-06	0.00056
GOTERM_CC_ALL	ribonucleoprotein complex	20	1.3e-05	0.00084
GOTERM_CC_ALL	cytoplasmic part	70	1.3e-05	0.00091
GOTERM_CC_ALL	ribosome	12	4.2e-05	0.0025
GOTERM_CC_ALL	macromolecular complex	50	0.0001	0.0057
SP_PIR_KEYWORDS	ribosomal protein	13	1.2e-05	0.01
GOTERM_BP_ALL	metabolic process	143	4.9e-06	0.013
GOTERM_CC_ALL	ribosomal subunit	7	0.00028	0.014
GOTERM_BP_ALL	cellular metabolic process	132	4.8e-06	0.025
SP_PIR_KEYWORDS	transit peptide	17	9e-05	0.038
GOTERM_CC_ALL	mitochondrial part	14	0.001	0.048
GOTERM_CC_ALL	mitochondrion	26	0.0011	0.051
SP_PIR_KEYWORDS	ribonucleoprotein	13	0.00026	0.072
KEGG_PATHWAY	oxidative phosphorylation	9	0.0011	0.1
