# Supplementary material for: Benzo(a)pyrene induces similar gene expression changes in testis of DNA repair proficient and deficient mice
Source: BMC Genomics. 2010 May 26;11:333. doi: 10.1186/1471-2164-11-333 (PMC2887421; doi:10.1186/1471-2164-11-333)
Supplement: Additional file 3 — Processes affected by B[a]P exposure in mouse testis. The data presented are terms enriched among the B[a]P modulated gene list by DAVID/EASE with an FDR < 0.1. [file 1471-2164-11-333-S3.XLS]

## Sheet: Sheet1
Category	Term	Count	P-Value	Benjamini
GOTERM_CC_ALL	intracellular part	466	2.3e-28	1.8e-25
GOTERM_CC_ALL	intracellular	483	6.9e-28	2.7e-25
GOTERM_CC_ALL	organelle	392	3.4e-19	6.7e-17
GOTERM_CC_ALL	intracellular organelle	392	2.9e-19	7.5e-17
GOTERM_CC_ALL	cytoplasm	305	2.2e-14	3.5e-12
GOTERM_CC_ALL	intracellular membrane-bound organelle	339	3.5e-13	4.5e-11
GOTERM_CC_ALL	membrane-bound organelle	339	4.1e-13	4.6e-11
SP_PIR_KEYWORDS	phosphoprotein	237	6.7e-13	5.8e-10
GOTERM_CC_ALL	macromolecular complex	149	6.3e-12	6.1e-10
GOTERM_CC_ALL	nucleus	235	8.2e-12	7.1e-10
GOTERM_CC_ALL	intracellular organelle part	160	1.5e-10	1.2e-08
GOTERM_CC_ALL	organelle part	160	2.1e-10	1.5e-08
GOTERM_BP_ALL	macromolecule metabolic process	323	6.5e-12	1.7e-08
GOTERM_CC_ALL	ribonucleoprotein complex	50	3.2e-10	2.1e-08
GOTERM_BP_ALL	cellular metabolic process	358	6.4e-12	3.3e-08
GOTERM_BP_ALL	primary metabolic process	355	3.6e-11	6.2e-08
GOTERM_BP_ALL	metabolic process	385	6.9e-11	9e-08
SP_PIR_KEYWORDS	nucleus	187	1.8e-09	5.3e-07
SP_PIR_KEYWORDS	acetylation	55	1.6e-09	6.8e-07
SP_PIR_KEYWORDS	ribonucleoprotein	33	5.1e-09	1.1e-06
SP_PIR_KEYWORDS	cytoplasm	136	1.7e-08	3e-06
GOTERM_CC_ALL	non-membrane-bound organelle	104	6.3e-08	3.5e-06
GOTERM_CC_ALL	intracellular non-membrane-bound organelle	104	6.3e-08	3.5e-06
GOTERM_MF_ALL	RNA binding	56	2.5e-09	6.7e-06
GOTERM_CC_ALL	cytosol	40	3.6e-07	1.9e-05
GOTERM_CC_ALL	ribosome	25	4.1e-07	2e-05
GOTERM_CC_ALL	cytosolic part	18	4.6e-07	2.1e-05
GOTERM_MF_ALL	binding	494	2.2e-08	3e-05
SP_PIR_KEYWORDS	mitosis	20	2.4e-07	3.4e-05
GOTERM_BP_ALL	biopolymer metabolic process	244	4.3e-08	3.7e-05
SP_PIR_KEYWORDS	rna-binding	39	3.1e-07	3.9e-05
GOTERM_BP_ALL	cellular process	527	3.7e-08	3.9e-05
GOTERM_CC_ALL	cytoplasmic part	178	9.7e-07	4.2e-05
SP_PIR_KEYWORDS	cell division	25	5.3e-07	5.7e-05
GOTERM_MF_ALL	nucleotide binding	123	1.8e-07	0.00017
SP_PIR_KEYWORDS	ribosomal protein	23	3.3e-06	0.00032
GOTERM_CC_ALL	protein complex	106	8.8e-06	0.00036
GOTERM_CC_ALL	ribosomal subunit	13	1.3e-05	0.00051
GOTERM_CC_ALL	cytosolic ribosome (sensu Eukaryota)	11	1.5e-05	0.00055
GOTERM_MF_ALL	nucleic acid binding	175	8.7e-07	0.00059
GOTERM_BP_ALL	cell division	28	9.5e-07	0.00071
GOTERM_BP_ALL	M phase of mitotic cell cycle	24	1.5e-06	0.00096
GOTERM_BP_ALL	protein metabolic process	174	1.7e-06	0.00096
GOTERM_MF_ALL	structural constituent of ribosome	23	1.9e-06	0.001
GOTERM_BP_ALL	mitotic cell cycle	28	2.8e-06	0.0012
GOTERM_BP_ALL	cellular protein metabolic process	167	2.4e-06	0.0012
GOTERM_BP_ALL	cell cycle phase	31	2.6e-06	0.0012
KEGG_PATHWAY	ribosome	16	6.6e-06	0.0013
GOTERM_MF_ALL	nucleoside-triphosphatase activity	44	3.9e-06	0.0018
GOTERM_BP_ALL	mitosis	23	4.8e-06	0.0019
GOTERM_BP_ALL	M phase	27	6.4e-06	0.002
GOTERM_BP_ALL	mRNA metabolic process	28	6.1e-06	0.002
GOTERM_BP_ALL	cellular macromolecule metabolic process	167	5.4e-06	0.002
GOTERM_BP_ALL	cellular component organization and biogenesis	146	5.9e-06	0.002
GOTERM_BP_ALL	organelle organization and biogenesis	79	9.6e-06	0.0028
SP_PIR_KEYWORDS	mrna processing	22	3.2e-05	0.0028
GOTERM_BP_ALL	gene expression	167	1.4e-05	0.0039
GOTERM_BP_ALL	mRNA processing	25	1.6e-05	0.004
GOTERM_BP_ALL	translation	41	1.6e-05	0.0041
GOTERM_MF_ALL	pyrophosphatase activity	44	1.1e-05	0.0044
GOTERM_BP_ALL	spermatogenesis	23	2e-05	0.0045
GOTERM_BP_ALL	male gamete generation	23	2e-05	0.0045
GOTERM_BP_ALL	intracellular transport	52	2.1e-05	0.0046
GOTERM_MF_ALL	hydrolase activity, acting on acid anhydrides, in phosphorus-containing anhydrides	44	1.4e-05	0.0047
GOTERM_MF_ALL	hydrolase activity, acting on acid anhydrides	44	1.9e-05	0.0057
GOTERM_CC_ALL	chromosomal part	26	0.00021	0.0073
GOTERM_CC_ALL	mitochondrial part	30	0.00022	0.0074
GOTERM_MF_ALL	protein binding	266	3e-05	0.008
SP_PIR_KEYWORDS	protein biosynthesis	17	0.00013	0.0095
SP_PIR_KEYWORDS	ribosome	7	0.00015	0.0095
SP_PIR_KEYWORDS	nucleotide-binding	81	0.00015	0.0096
GOTERM_BP_ALL	RNA processing	33	4.7e-05	0.0096
SP_PIR_KEYWORDS	mrna splicing	18	0.00013	0.0098
GOTERM_BP_ALL	nucleobase, nucleoside, nucleotide and nucleic acid metabolic process	176	5e-05	0.0099
GOTERM_BP_ALL	DNA metabolic process	48	7.8e-05	0.015
SP_PIR_KEYWORDS	chaperone	15	0.00028	0.015
SP_PIR_KEYWORDS	cell cycle	30	0.00027	0.016
GOTERM_CC_ALL	centrosome	10	0.00051	0.016
GOTERM_MF_ALL	purine nucleotide binding	100	9.2e-05	0.017
GOTERM_CC_ALL	chromosome	28	0.00055	0.017
GOTERM_MF_ALL	ATP binding	82	9.1e-05	0.017
GOTERM_MF_ALL	purine ribonucleotide binding	97	8.5e-05	0.019
GOTERM_MF_ALL	ribonucleotide binding	97	8.5e-05	0.019
GOTERM_BP_ALL	RNA splicing	20	0.00011	0.02
GOTERM_MF_ALL	adenyl ribonucleotide binding	83	8.4e-05	0.02
GOTERM_MF_ALL	adenyl nucleotide binding	85	0.00015	0.026
GOTERM_BP_ALL	establishment and/or maintenance of chromatin architecture	25	0.00015	0.027
GOTERM_BP_ALL	gamete generation	25	0.00017	0.029
GOTERM_BP_ALL	ribosome biogenesis and assembly	16	0.00017	0.029
GOTERM_CC_ALL	nuclear part	64	0.001	0.03
GOTERM_CC_ALL	mitochondrial envelope	25	0.0011	0.032
GOTERM_BP_ALL	DNA packaging	25	0.00023	0.036
GOTERM_MF_ALL	hydrolase activity	119	0.00024	0.037
GOTERM_CC_ALL	cell	578	0.0014	0.038
GOTERM_CC_ALL	cell part	578	0.0014	0.038
GOTERM_CC_ALL	organelle envelope	31	0.0016	0.041
SP_PIR_KEYWORDS	coiled coil	74	0.00084	0.042
GOTERM_CC_ALL	envelope	31	0.0018	0.044
GOTERM_CC_ALL	large ribosomal subunit	7	0.0018	0.044
SP_PIR_KEYWORDS	mitochondrion	44	0.0011	0.053
GOTERM_BP_ALL	chromosome organization and biogenesis	31	0.00043	0.064
GOTERM_BP_ALL	sexual reproduction	27	0.00042	0.065
GOTERM_CC_ALL	nuclear chromosome	11	0.0029	0.067
GOTERM_CC_ALL	microtubule cytoskeleton	25	0.0035	0.076
GOTERM_CC_ALL	microtubule organizing center	10	0.0035	0.077
SP_PIR_KEYWORDS	atp-binding	62	0.0018	0.078
GOTERM_CC_ALL	chromosome, pericentric region	9	0.004	0.084
GOTERM_BP_ALL	cellular localization	56	0.00062	0.088
GOTERM_BP_ALL	establishment of cellular localization	55	0.00065	0.089
GOTERM_CC_ALL	mitochondrial membrane	22	0.0045	0.09
