# Supplementary material for: Benzo(a)pyrene induces similar gene expression changes in testis of DNA repair proficient and deficient mice
Source: BMC Genomics. 2010 May 26;11:333. doi: 10.1186/1471-2164-11-333 (PMC2887421; doi:10.1186/1471-2164-11-333)
Supplement: Additional file 4 — Differentially regulated genes after B[a]P exposure involved in Chromatin structure. 37 differentially regulated genes involved in Chromatin structure. Results are presented as average gene expression ratios between exposed and control samples. [file 1471-2164-11-333-S4.XLS]

## Sheet: Sheet1
Symbol	Gene Name	Wt	Xpc-/-
Actl6a	actin-like 6A	1.24	1.27
Asf1a	ASF1 anti-silencing function 1 homolog A (S. cerevisiae)	-1.34	-1.24
Asf1b	ASF1 anti-silencing function 1 homolog B (S. cerevisiae)	1.24	1.25
Brca2	breast cancer 2	-1.35	-1.34
Cdca5	cell division cycle associated 5	1.18	1.3
Cdca8	cell division cycle associated 8	-1.24	-1.11
Chrac1	chromatin accessibility complex 1	1.26	1.26
Cit	citron	1.2	1.35
Ep400	E1A binding protein p400	1.18	1.42
Gpx4	glutathione peroxidase 4	1.46	1.34
Hells	helicase, lymphoid specific	1.43	1.46
Hils1	histone H1-like protein in spermatids 1	-1.28	-1.16
Hist1h1a	histone 1, H1a	1.39	1.44
Hist1h1e	histone 1, H1e	1.22	1.27
Hist2h2aa2	histone 2, H2aa2	1.16	1.34
Hist3h2a	histone 3, H2a	1.28	1.19
Hmgn1	high mobility group nucleosomal binding domain 1	1.36	1.36
Incenp	inner centromere protein	1.17	1.29
Ing3	inhibitor of growth family, member 3	1.26	1.27
Jarid1b	jumonji, AT rich interactive domain 1B (Rbp2 like)	1.41	1.34
Lrpprc	leucine-rich PPR-motif containing	-1.32	-1.24
Nasp	nuclear autoantigenic sperm protein (histone-binding)	1.34	1.38
Odf2	outer dense fiber of sperm tails 2	1.15	1.17
Phf21a	PHD finger protein 21A	1.16	1.26
Prim2	DNA primase, p58 subunit	-1.24	-1.15
Purb	purine rich element binding protein B	1.16	1.3
Sgol1	shugoshin-like 1 (S. pombe)	1.26	1.2
Smarca2	SWI/SNF related, matrix associated, actin dependent regulator of chromatin, subfamily a, member 2	1.62	1.49
Smarcb1	SWI/SNF related, matrix associated, actin dependent regulator of chromatin, subfamily b, member 1	1.27	1.33
Smarcd2	SWI/SNF related, matrix associated, actin dependent regulator of chromatin, subfamily d, member 2	1.27	1.46
Ssrp1	structure specific recognition protein 1	1.13	1.3
Suv420h2	suppressor of variegation 4-20 homolog 2 (Drosophila)	-1.18	-1.21
Sycp3	synaptonemal complex protein 3	1.34	1.3
Tcp1	t-complex protein 1	1.45	1.41
Trrap	transformation/transcription domain-associated protein	-1.26	-1.22
Zfp330	zinc finger protein 330	-1.35	-1.23
Zw10	ZW10 homolog (Drosophila), centromere/kinetochore protein	1.23	1.3
