# Supplementary material for: Benzo(a)pyrene induces similar gene expression changes in testis of DNA repair proficient and deficient mice
Source: BMC Genomics. 2010 May 26;11:333. doi: 10.1186/1471-2164-11-333 (PMC2887421; doi:10.1186/1471-2164-11-333)
Supplement: Additional file 5 — Differentially regulated genes after B[a]P exposure regulating Spermatogenesis. 32 differentially regulated genes involved in Spermatogenesis. Results are presented as average gene expression ratios between exposed and control samples. [file 1471-2164-11-333-S5.XLS]

## Sheet: Sheet1
Symbol	Gene Name	Wt	Xpc-/-
2010012C16Rik	riken cDNA 2010012C16 gene	-1.33	-1.29
Acrbp	proacrosin binding protein	1.23	1.2
Adam18	a disintegrin and metalloprotease domain 18	-1.4	-1.23
Adam1b	a disintegrin and metalloproteinase domain 1b	1.55	1.54
Adamts2	a disintegrin-like and metalloprotease (reprolysin type) with thrombospondin type 1 motif, 2	-1.17	-1.39
Asz1	ankyrin repeat, SAM and basic leucine zipper domain containing 1	1.13	1.36
Azi1	5-azacytidine induced gene 1	-1.33	-1.21
Brca2	breast cancer 2	-1.35	-1.34
Brd2	bromodomain containing 2	1.25	1.38
Catsper4	channel, sperm associated 4	-1.3	-1.21
Cd4	CD4 antigen	1.07	1.29
Cit	citron	1.2	1.35
Dazap1	DAZ associated protein 1	1.26	1.12
Dhcr24	24-dehydrocholesterol reductase	1.5	1.43
Gpx4	glutathione peroxidase 4	1.46	1.34
Hils1	histone H1-like protein in spermatids 1	-1.28	-1.16
Hist1h1a	histone 1, H1a	1.39	1.44
Hsf2	heat shock factor 2	1.35	1.31
Magoh	mago-nashi homolog, proliferation-associated (Drosophila)	-1.31	-1.28
Mea1	male enhanced antigen 1	1.24	1.21
Nr0b1	nuclear receptor subfamily 0, group B, member 1	1.2	1.55
Odf2	outer dense fiber of sperm tails 2	1.15	1.17
Osbpl1a	oxysterol binding protein-like 1A	-1.38	-1.32
P2rx1	purinergic receptor P2X, ligand-gated ion channel, 1	1.1	1.17
Pafah1b3	platelet-activating factor acetylhydrolase, isoform 1b, alpha1 subunit	1.26	1.28
Smarcb1	SWI/SNF related, matrix associated, actin dependent regulator of chromatin, subfamily b, member 1	1.27	1.33
Sycp3	synaptonemal complex protein 3	1.34	1.3
Tssk2	testis-specific serine kinase 2	-1.25	-1.15
Tubd1	tubulin, delta 1	1.26	1.3
Txndc8	thioredoxin domain containing 8	1.25	1.4
Ybx2	Y box protein 2	1.31	1.14
Zan	zonadhesin	1.2	1.11
