# Supplementary material for: Benzo(a)pyrene induces similar gene expression changes in testis of DNA repair proficient and deficient mice
Source: BMC Genomics. 2010 May 26;11:333. doi: 10.1186/1471-2164-11-333 (PMC2887421; doi:10.1186/1471-2164-11-333)
Supplement: Additional file 6 — Differentially regulated genes after B[a]P exposure involved in Translation. 59 differentially regulated genes involved in Translation. Results are presented as average gene expression ratios between exposed and control samples. [file 1471-2164-11-333-S6.XLS]

## Sheet: Sheet1
Symbol	Gene Name	Wt	Xpc-/-
Bop1	block of proliferation 1	1.39	1.24
Cd4	CD4 antigen	1.07	1.29
Clec7a	C-type lectin domain family 7, member a	1.15	1.17
Cyld	cylindromatosis (turban tumor syndrome)	1.2	1.27
Dars	aspartyl-tRNA synthetase	1.3	1.37
Dazap1	DAZ associated protein 1	1.26	1.12
Ddx23	DEAD (Asp-Glu-Ala-Asp) box polypeptide 23	1.3	1.38
Eif3s10	eukaryotic translation initiation factor 3, subunit 10 (theta)	-1.19	-1.25
Eif4b	eukaryotic translation initiation factor 4B	1.13	1.36
Es2el	expressed sequence 2 embryonic lethal	1.24	1.14
Exosc2	exosome component 2	1.12	1.39
Gspt1	G1 to S phase transition 1	1.37	1.31
Hnrpf	heterogeneous nuclear ribonucleoprotein F	1.61	1.57
Hnrpm	heterogeneous nuclear ribonucleoprotein M	1.14	1.36
Hras1	Harvey rat sarcoma virus oncogene 1	1.2	1.15
Lgtn	ligatin	1.08	1.21
Lsm7	LSM7 homolog, U6 small nuclear RNA associated (S. cerevisiae)	1.22	1.26
Magoh	mago-nashi homolog, proliferation-associated (Drosophila)	-1.31	-1.28
Mrpl1	mitochondrial ribosomal protein L1	-1.25	-1.17
Mrpl10	mitochondrial ribosomal protein L10	-1.27	-1.28
Mrpl14	mitochondrial ribosomal protein L14	-1.11	-1.28
Mrpl43	mitochondrial ribosomal protein L43	1.45	1.32
Mrpl53	mitochondrial ribosomal protein L53	-1.22	-1.23
Mrps12	mitochondrial ribosomal protein S12	1.48	1.39
Nr0b1	nuclear receptor subfamily 0, group B, member 1	1.2	1.55
Pa2g4	proliferation-associated 2G4	1.3	1.26
Pabpc1	poly A binding protein, cytoplasmic 1	-1.3	-1.24
Pcbp2	poly(rC) binding protein 2	1.43	1.54
Prg3	proteoglycan 3	1.15	1.16
Qars	glutaminyl-tRNA synthetase	1.2	1.35
Raly	hnRNP-associated with lethal yellow	1.25	1.22
Rpl13a	ribosomal protein L13a	1.46	1.49
Rpl15	ribosomal protein L15	1.3	1.34
Rpl18	ribosomal protein L18	-1.12	-1.28
Rpl26	ribosomal protein L26	1.18	1.26
Rpl28	ribosomal protein L28	-1.22	-1.13
Rpl36	ribosomal protein L36	-1.17	-1.18
Rpl5	ribosomal protein L5	1.38	1.34
Rpl7	ribosomal protein L7	1.51	1.45
Rplp1	ribosomal protein, large, P1	-1.38	-1.19
Rps16	ribosomal protein S16	-1.23	-1.22
Rps18	ribosomal protein S18	1.27	1.26
Rps19	ribosomal protein S19	-1.14	-1.28
Rps3	ribosomal protein S3	1.31	1.44
Rps5	ribosomal protein S5	-1.16	-1.18
Rps8	ribosomal protein S8	1.3	1.29
Rsl1d1	ribosomal L1 domain containing 1	-1.17	-1.24
Sf3a3	splicing factor 3a, subunit 3	-1.28	-1.3
Slbp	stem-loop binding protein	1.24	1.33
Smndc1	survival motor neuron domain containing 1	1.21	1.35
Snrpb2	U2 small nuclear ribonucleoprotein B	1.31	1.28
Sra1	steroid receptor RNA activator 1	1.26	1.23
Srp72	signal recognition particle 72	-1.24	-1.29
Srp9	signal recognition particle 9	-1.2	-1.2
Srrm2	serine/arginine repetitive matrix 2	1.35	1.36
Thoc4	THO complex 4	-1.45	-1.21
Wbp11	WW domain binding protein 11	1.15	1.33
Yars	tyrosyl-tRNA synthetase	1.3	1.21
Ybx2	Y box protein 2	1.31	1.14
