# Supplementary material for: Benzo(a)pyrene induces similar gene expression changes in testis of DNA repair proficient and deficient mice
Source: BMC Genomics. 2010 May 26;11:333. doi: 10.1186/1471-2164-11-333 (PMC2887421; doi:10.1186/1471-2164-11-333)
Supplement: Additional file 7 — Differentially regulated genes after B[a]P exposure involved in Mitochondrial function. 51 differentially regulated genes involved in mitochondrial function. Results are presented as average gene expression ratios between exposed and control samples. *genes involved in oxidative phosphorylation. [file 1471-2164-11-333-S7.XLS]

## Sheet: Sheet1
Symbol	Gene Name	Wt	Xpc-/-
1300010F03Rik	RIKEN cDNA 1300010F03 gene	-1.22153	-1.28939
1300010F03Rik	RIKEN cDNA 1300010F03 gene	-1.21625	-1.20681
Abcb6	ATP-binding cassette, sub-family B (MDR/TAP), member 6	1.26629	1.31795
Acadvl	acyl-Coenzyme A dehydrogenase, very long chain	-1.21127	-1.18948
Acbd3	acyl-Coenzyme A binding domain containing 3	1.35822	1.21575
Arl2bp	ADP-ribosylation factor-like 2 binding protein	-1.33885	-1.19302
Atp5b*	ATP synthase, H+ transporting mitochondrial F1 complex, beta subunit	1.18088	1.34007
Atp5h*	ATP synthase, H+ transporting, mitochondrial F0 complex, subunit d	-1.15785	-1.18888
Atp5j2*	ATP synthase, H+ transporting, mitochondrial F0 complex, subunit f, isoform 2	1.39835	1.39514
Atp5l*	ATP synthase, H+ transporting, mitochondrial F0 complex, subunit g	1.44515	1.41811
Atp6v1h	ATPase, H+ transporting, lysosomal 50/57kDa, V1 subunit H	-1.37914	-1.18043
Atp7a	ATPase, Cu++ transporting, alpha polypeptide	1.15457	1.28658
Auh	AU RNA binding protein/enoyl-coenzyme A hydratase	-1.14005	-1.23608
Bzrap1	benzodiazapine receptor associated protein 1	1.27512	1.11631
C1qbp	complement component 1, q subcomponent binding protein	-1.27546	-1.05955
Cox6a1*	cytochrome c oxidase, subunit VI a, polypeptide 1	-1.31925	-1.27331
Cycs*	cytochrome c, somatic	1.215	1.37386
Dazap1	DAZ associated protein 1	1.25619	1.1242
Efhd1	EF hand domain containing 1	-1.21915	-1.27435
Gfer	growth factor, erv1 (S. cerevisiae)-like (augmenter of liver regeneration)	1.25849	1.20374
Glud1	glutamate dehydrogenase 1	1.38249	1.43965
Gpx4	glutathione peroxidase 4	1.45836	1.345
Hccs	holocytochrome c synthetase	1.18061	1.20673
Lipe	lipase, hormone sensitive	-1.18396	-1.29503
Lrpprc	leucine-rich PPR-motif containing	-1.32011	-1.24493
Mrpl1	mitochondrial ribosomal protein L1	-1.25037	-1.16855
Mrpl10	mitochondrial ribosomal protein L10	-1.2672	-1.27624
Mrpl14	mitochondrial ribosomal protein L14	-1.10773	-1.28248
Mrpl43	mitochondrial ribosomal protein L43	1.44982	1.32022
Mrpl53	mitochondrial ribosomal protein L53	-1.21983	-1.22908
Mrps12	mitochondrial ribosomal protein S12	1.48164	1.39206
Mtus1	mitochondrial tumor suppressor 1	-1.21574	-1.19286
Ndufa10*	NADH dehydrogenase (ubiquinone) 1 alpha subcomplex 10	-1.30013	-1.26928
Ndufa6*	NADH dehydrogenase (ubiquinone) 1 alpha subcomplex, 6 (B14)	-1.27714	-1.15366
Ndufa9*	NADH dehydrogenase (ubiquinone) 1 alpha subcomplex, 9	-1.57483	-1.19647
Ndufb8*	NADH dehydrogenase (ubiquinone) 1 beta subcomplex 8	-1.16322	-1.25133
Nt5m	5',3'-nucleotidase, mitochondrial	1.31967	1.3245
Opa1	optic atrophy 1 homolog (human)	-1.33696	-1.16517
Polg	polymerase (DNA directed), gamma	1.36343	1.41745
Scp2	sterol carrier protein 2, liver	1.34227	1.33504
Sdhd*	succinate dehydrogenase complex, subunit D, integral membrane protein	-1.28144	-1.1434
Slc25a17	solute carrier family 25 (mitochondrial carrier, peroxisomal membrane protein), member 17	1.35306	1.3896
Slc25a3	solute carrier family 25 (mitochondrial carrier, phosphate carrier), member 3	1.32777	1.38339
Spg7	spastic paraplegia 7 homolog (human)	1.37829	1.2867
Surf1	surfeit gene 1	1.18234	1.41957
Tdh	L-threonine dehydrogenase	-1.15498	-1.16017
Timm44	translocator of inner mitochondrial membrane 44	-1.29247	-1.24312
Timm8b	translocase of inner mitochondrial membrane 8 homolog b (yeast)	1.32248	1.45517
Tomm20	translocase of outer mitochondrial membrane 20 homolog (yeast)	1.23028	1.3437
Tomm22	translocase of outer mitochondrial membrane 22 homolog (yeast)	1.13728	1.20907
Vdac3	voltage-dependent anion channel 3	1.19964	1.20944
